# Supplementary material for: Changes in microvascular perfusion of heart and skeletal muscle in sheep around the time of birth
Source: Exp Physiol. 2022 Nov 24;108(1):135–45. doi: 10.1113/EP090809 (PMC9805518; doi:10.1113/EP090809)
Supplement: Supplementary file 1 — Statistical Summary Document [file EPH-108-135-s001.xlsx]

## Sheet: Statistical Summary Table
Statistical Summary Document
Manuscript Title:	Changes in microvascular perfusion of heart and skeletal muscle in sheep around the time of birth
Authors:	Matthew W. Hagen, Samantha Louey, Sarah M. Alaniz, Todd Belcik, Matthew M. Muller, Laura Brown, Jonathan R. Lindner, Sonnet S. Jonker
Animal model used, if applicable:	Fetal and neonatal sheep
Underlying hypothesis:	Oxygen delivery to striated muscle as determined by measuring microvascular perfusion will be greater postnatally than prenatally. Microvascular flow reserve will likewise increase.
Definitions of ‘n’:	n refers to the number of animal subjects (fetuses or neonates) throughout the project. In twin pairs, each twin is one n.
Statistical summary table:
Experimental question number	Finding/ conclusion	Experimental location/variable	Mean value	Standard Deviation	n	Exact P value	Figure/table in which data are presented	Units	Data comparisons	Statistical test	Any other experimental factors	Comments
Multiple tests of the same question are shown in different rows		e.g. cortex vs cerebellum or genotype	(or other summary statistic)	(SD)	(value)	If P is considered significant against a stated confidence limit, authors may indicate this in bold.The exact value must be stated unless P is less than 0.0001, in which case < is permitted.			e.g. WT vs KO		e.g. subjects’ age or sex	e.g. observation
1	Neonatal body weight is heavier than fetal body weight	Fetal body weight	3.6	0.9	7	0.0002	Table 1	Kg	Fetus vs neonate	Two tailed t-test		Postmortem weight
2		Neonatal body weight	6.3	1	7							Postmortem weight
3	Neonatal heart weight is greater than fetal heart weight	Fetal heart weight	22.7	4.6	7	4.4330 × 10-7	Table 1	g	Fetus vs neonate	Two tailed t-test		Postmortem weight
4		Neonatal heart weight	50.4	5.6	7							Postmortem weight
5	Neonatal heart to body weight ratio is greater than fetal heart to body weight ratio	Fetal heart to body weight ratio	6.5	0.7	7	0.0011	Table 1	g/kg	Fetus vs neonate	Two tailed t-test		Postmortem weight
6		Neonatal heart to body weight ratio	8.1	0.8	7							Postmortem weight
7	Fetal and neonatal arterial pH are not different	Fetal arterial pH	7.36	0.03	7	0.1953	Table 2	Logarithmic units	Fetus vs neonate	Two tailed t-test		Unanesthetized arterial blood
8		Neonatal arterial pH	7.32	0.07	7							Unanesthetized arterial blood
9	Neonatal PCO2 is lower than fetal PCO2	Fetal PCO2	50.1	2.4	7	0.0051	Table 2	mmHg	Fetus vs neonate	Two tailed t-test		Unanesthetized arterial blood
10		Neonatal PCO2	41.2	5.7	7							Unanesthetized arterial blood
11	Neonatal PO2 is higher than fetal PO2	Fetal PO2	19.6	2.8	7	0.0006	Table 2	mmHg	Fetus vs neonate	Mann-Whitney U-test		Unanesthetized arterial blood
12		Neonatal PO2	85.9	12.1	7							Unanesthetized arterial blood
13	Neonatal hemoglobin is lower than fetal hemoglobin	Fetal hemoglobin	13	2.1	7	0.0108	Table 2	g/dL	Fetus vs neonate	Two tailed t-test		Unanesthetized arterial blood
14		Neonatal hemoglobin	9.7	2	7							Unanesthetized arterial blood
15	Neonatal hematocrit is lower than fetal hematocrit	Fetal hematocrit	43.1	6.7	7	0.0002	Table 2	Percent	Fetus vs neonate	Two tailed t-test		Unanesthetized arterial blood
16		Neonatal hematocrit	26.3	4.3	7							Unanesthetized arterial blood
17	Neonatal arterial oxygen content is higher than fetal oxygen content	Fetal arterial O2 content	8.4	1.6	7	0.0045	Table 2	mg/dL	Fetus vs neonate	Two tailed t-test		Unanesthetized arterial blood
18		Neoatal arterial O2 content	12.9	2.8	7							Unanesthetized arterial blood
19	Neonatal arterial glucose is higher than fetal arterial glucose	Fetal glucose content	0.7	0.2	7	3.8476 × 10-11	Table 2	mmol/L	Fetus vs neonate	Two tailed t-test		Unanesthetized arterial blood
20		Neonatal glucose content	6.2	0.4	7							Unanesthetized arterial blood
21	Neonatal arterial lactates are lower than fetal arteral lactates	Fetal lactate content	2.1	0.4	7	0.0112	Table 2	mmol/L	Fetus vs neonate	Two tailed t-test		Unanesthetized arterial blood
22		Neonatal lactate content	1.4	0.6	7							Unanesthetized arterial blood
23	Fetal and neonatal arterial minus venous pressure are not different during basline LV studies	Fetal arterial minus venous pressure	38.3	3.4	7	0.8726	Table 3	mmHg	Fetus vs neonate	Two tailed t-test		Anesthetized systemic hemodynamic recording
24		Neonatal arterial minus venous pressure	37.9	5.5	7							Anesthetized systemic hemodynamic recording
25	Fetal and neonatal arterial minus venous pressure are not different during adenosine LV studies	Fetal arterial minus venous pressure	32.5	5.5	6	0.5242	Table 3	mmHg	Fetus vs neonate	Two tailed t-test		Anesthetized systemic hemodynamic recording
26		Neonatal arterial minus venous pressure	30.5	5	7							Anesthetized systemic hemodynamic recording
27	Fetal and neonatal arterial minus venous pressure are not different during adenosine + transient aortic occlusion LV studies	Fetal arterial minus venous pressure	40.2	6.7	5	0.939	Table 3	mmHg	Fetus vs neonate	Two tailed t-test		Anesthetized systemic hemodynamic recording
28		Neonatal arterial minus venous pressure	39.9	6.6	7							Anesthetized systemic hemodynamic recording
29	Fetal and neonatal arterial minus venous pressure are not different during baseline BF studies	Fetal arterial minus venous pressure	41.5	6.5	7	0.3232	Table 3	mmHg	Fetus vs neonate	Two tailed t-test		Anesthetized systemic hemodynamic recording
30		Neonatal arterial minus venous pressure	37.5	7.2	6							Anesthetized systemic hemodynamic recording
31	Fetal and neonatal arterial minus venous pressure are not different during exercise BF studies	Fetal arterial minus venous pressure	43	6.7	6	0.0828	Table 3	mmHg	Fetus vs neonate	Two tailed t-test		Anesthetized systemic hemodynamic recording
32		Neonatal arterial minus venous pressure	35.2	7.3	6							Anesthetized systemic hemodynamic recording
33	Fetal and neonatal heart rate are not different during baseline LV studies	Fetal heart rate	135	18	7	0.7332	Table 3	min-1	Fetus vs neonate	Mann-Whitney U-test		Anesthetized systemic hemodynamic recording
34		Neonatal heart rate	149	7	7							Anesthetized systemic hemodynamic recording
35	Neonatal heart rate is faster than fetal heart rate during adenosine LV studies	Fetal heart rate	131	20	6	0.035	Table 3	min-1	Fetus vs neonate	Mann-Whitney U-test		Anesthetized systemic hemodynamic recording
36		Neonatal heart rate	151	8	7							Anesthetized systemic hemodynamic recording
37	Neonatal heart rate is faster than fetal heart rate during adenosine + transient aortic occlusion LV studies	Fetal heart rate	133	20	5	0.048	Table 3	min-1	Fetus vs neonate	Mann-Whitney U-test		Anesthetized systemic hemodynamic recording
38		Neonatal heart rate	152	8	7							Anesthetized systemic hemodynamic recording
39	Fetal and neonatal heart rate are not different during baseline BF studies	Fetal heart rate	137	6	7	0.1266	Table 3	min-1	Fetus vs neonate	Two tailed t-test		Anesthetized systemic hemodynamic recording
40		Neonatal heart rate	148	6	6							Anesthetized systemic hemodynamic recording
41	Fetal and neonatal heart rate are not different during exercise BF studies	Fetal heart rate	135	18	6	0.0931	Table 3	min-1	Fetus vs neonate	Mann-Whitney U-test		Anesthetized systemic hemodynamic recording
42		Neonatal heart rate	147	6	6							Anesthetized systemic hemodynamic recording
43	Fetal and neonatal RPP are not different during baseline LV studies	Fetal rate pressure product	5174	861	7	0.357	Table 3	mmHg min-1	Fetus vs neonate	Two tailed t-test		Anesthetized systemic hemodynamic recording
44		Neonatal rate pressure product	5647	981	7							Anesthetized systemic hemodynamic recording
45	Fetal and neonatal RPP are not different during adenosine LV studies	Fetal rate pressure product	4325	1250	7	0.6329	Table 3	mmHg min-1	Fetus vs neonate	Two tailed t-test		Anesthetized systemic hemodynamic recording
46		Neonatal rate pressure product	4628	895	6							Anesthetized systemic hemodynamic recording
47	Fetal and neonatal RPP are not different during adenosine + transient aortic occlusion LV studies	Fetal rate pressure product	5434	1598	7	0.3642	Table 3	mmHg min-1	Fetus vs neonate	Two tailed t-test		Anesthetized systemic hemodynamic recording
48		Neonatal rate pressure product	6041	1040	5							Anesthetized systemic hemodynamic recording
49	Fetal and neonatal RPP are not different during baseline BF studies	Fetal rate pressure product	5636	884	7	0.9018	Table 3	mmHg min-1	Fetus vs neonate	Two tailed t-test		Anesthetized systemic hemodynamic recording
50		Neonatal rate pressure product	5562	1170	6							Anesthetized systemic hemodynamic recording
51	Fetal and neonatal RPP are not different during exercise BF studies	Fetal rate pressure product	5773	1036	6	0.3939	Table 3	mmHg min-1	Fetus vs neonate	Mann-Whitney U-test		Anesthetized systemic hemodynamic recording
52		Neonatal rate pressure product	5263	1166	6							Anesthetized systemic hemodynamic recording
53	Neonatal LV microvascular blood volume is lower than fetal LV microvascular blood volume at baseline	Fetal LV microvascular volume	0.4	0.16	7	0.0006	Figure 2	mL g-1	Fetus vs neonate	Mann-Whitney U-test		Contrast enhanced ultrasound perfusion imaging
54		Neonatal LV microvascular volume	0.06	0.04	7							Contrast enhanced ultrasound perfusion imaging
55	Neonatal LV microvascular blood volume is lower than fetal LV microvascular blood volume with adenosine	Fetal LV microvascular volume	0.5	0.22	6	0.0012	Figure 2	mL g-1	Fetus vs neonate	Mann-Whitney U-test		Contrast enhanced ultrasound perfusion imaging
56		Neonatal LV microvascular volume	0.1	0.08	7							Contrast enhanced ultrasound perfusion imaging
57	Neonatal BF microvascular blood volume is lower than fetal BF microvascular blood volume at baseline	Fetal BF microvascular volume	0.25	0.07	7	0.0012	Figure 2	mL g-1	Fetus vs neonate	Mann-Whitney U-test		Contrast enhanced ultrasound perfusion imaging
58		Neonatal BF microvascular volume	0.09	0.02	6							Contrast enhanced ultrasound perfusion imaging
59	Fetal and neonatal BF microvascular blood volume are not different with exercise	Fetal BF microvascular volume	0.27	0.14	6	0.0931	Figure 2	mL g-1	Fetus vs neonate	Mann-Whitney U-test		Contrast enhanced ultrasound perfusion imaging
60		Neonatal BF microvascular volume	0.14	0.05	6							Contrast enhanced ultrasound perfusion imaging
61	Neonatal LV flux rate us faster than fetal LV flux rate at baseline	Fetal LV flux rate	0.27	0.11	7	0.0112	Figure 3	sec-1	Fetus vs neonate	Two tailed t-test		Contrast enhanced ultrasound perfusion imaging
62		Neonatal LV flux rate	0.6	0.24	7							Contrast enhanced ultrasound perfusion imaging
63	Fetal and neonatal flux rates are not different in LV with adenosine	Fetal LV flux rate	0.72	0.31	6	0.231	Figure 3	sec-1	Fetus vs neonate	Two tailed t-test		Contrast enhanced ultrasound perfusion imaging
64		Neonatal LV flux rate	0.96	0.39	7							Contrast enhanced ultrasound perfusion imaging
65	Neonatal BF flux rate is lower than fetal BF flux rate at baseline	Fetal BF flux rate	0.18	0.14	7	0.035	Figure 3	sec-1	Fetus vs neonate	Mann-Whitney U-test		Contrast enhanced ultrasound perfusion imaging
66		Neonatal BF flux rate	0.04	0.01	6							Contrast enhanced ultrasound perfusion imaging
67	Neonatal BF flux rate is lower than fetal BF flux rate with exercise	Fetal BF flux rate	1.08	0.52	6	0.0022	Figure 3	sec-1	Fetus vs neonate	Mann-Whitney U-test		Contrast enhanced ultrasound perfusion imaging
68		Neonatal BF flux rate	0.34	0.07	6							Contrast enhanced ultrasound perfusion imaging
69	Neonatal LV microvascular flow is lower than fetal LV microvascular flow at baseline	Fetal LV microvascular flow	6	4.1	7	0.0041	Figure 4	mL min-1 g-1	Fetus vs neonate	Mann-Whitney U-test		Contrast enhanced ultrasound perfusion imaging
70		Neonatal LV microvascular flow	2	1.3	7							Contrast enhanced ultrasound perfusion imaging
71	Neonatal LV microvascular flow is lower than fetal LV microvascular flow with adenosine	Fetal LV microvascular flow	22.1	15.2	6	0.014	Figure 4	mL min-1 g-1	Fetus vs neonate	Mann-Whitney U-test		Contrast enhanced ultrasound perfusion imaging
72		Neonatal LV microvascular flow	5.5	6	7							Contrast enhanced ultrasound perfusion imaging
73	Neonatal BF microvascular flow is lower than fetal BF microvascular flow at baseline	Fetal BF microvascular flow	2.2	1.6	7	0.0012	Figure 4	mL min-1 g-1	Fetus vs neonate	Mann-Whitney U-test		Contrast enhanced ultrasound perfusion imaging
74		Neonatal BF microvascular flow	0.2	0.1	6							Contrast enhanced ultrasound perfusion imaging
75	Neonatal BF microvascular flow is lower than fetal BF microvascular flow with exercise	Fetal BF microvascular flow	18.2	14.7	6	0.0411	Figure 4	mL min-1 g-1	Fetus vs neonate	Mann-Whitney U-test		Contrast enhanced ultrasound perfusion imaging
76		Neonatal BF microvascular flow	2.6	1.1	6							Contrast enhanced ultrasound perfusion imaging
77	Fetal and neonatal microvascular flow reserve are not different in the LV	Fetal LV microvascular flow reserve	9.7	7	5	0.5303	Figure 4	Fold change	Fetus vs neonate	Mann-Whitney U-test		Contrast enhanced ultrasound perfusion imaging
78		Neonatal LV microvascular flow reserve	6.7	3.8	7							Contrast enhanced ultrasound perfusion imaging
79	Fetal and neonatal microvascular flow reserve are not different in the BF	Fetal BF microvascular flow reserve	8	6.1	6	0.2268	Figure 4	Fold change	Fetus vs neonate	Two tailed t-test		Contrast enhanced ultrasound perfusion imaging
80		Neonatal BF microvascular flow reserve	13.2	7.6	6							Contrast enhanced ultrasound perfusion imaging
81	Fetal and neonatal microvascular oxygen delivery to LV is not different at baseline	Fetal LV microvascular O2 delivery per RPP	7.6×10-5	5.9×10-5	7	0.273	Figure 5	mL mmHg-1 g-1	Fetus vs neonate	Two tailed t-test		Contrast enhanced ultrasound perfusion imaging
82		Neonatal LV microvascular O2 delivery per RPP	4.7×10-5	3.2×10-5	7							Contrast enhanced ultrasound perfusion imaging
83	Fetal and neonatal microvascular oxygen delivery to LV is not different with adenosine	Fetal LV microvascular O2 delivery per RPP	3.4×10-4	2.6×10-4	6	0.1545	Figure 5	mL mmHg-1 g-1	Fetus vs neonate	Two tailed t-test		Contrast enhanced ultrasound perfusion imaging
84		Neonatal LV microvascular O2 delivery per RPP	1.5×10-4	1.5×10-4	7							Contrast enhanced ultrasound perfusion imaging
85	Neonatal microvascular oxygen delivery to BF is lower than fetal at baseline	Fetal BF microvascular O2 delivery	0.08	0.05	7	0.035	Figure 5	mL min-1 g-1	Fetus vs neonate	Mann-Whitney U-test		Contrast enhanced ultrasound perfusion imaging
86		Neonatal BF microvascular O2 delivery	0.03	0.01	6							Contrast enhanced ultrasound perfusion imaging
87	Fetal and neonatal microvascular oxygen delivery to BF is not different with exercise	Fetal BF microvascular O2 delivery	0.78	0.67	6	0.2175	Figure 5	mL min-1 g-1	Fetus vs neonate	Two tailed t-test		Contrast enhanced ultrasound perfusion imaging
88		Neonatal BF microvascular O2 delivery	0.38	0.22	6							Contrast enhanced ultrasound perfusion imaging
